# Supplementary material for: Extending Trait‐Based Ecology Across Disciplines in the Face of Global Change
Source: Ecol Evol. 2026 Jul 25;16(7):e74068. doi: 10.1002/ece3.74068 (PMC13401212; doi:10.1002/ece3.74068)
Supplement: Supplementary file 2 — Table S2: List of terms and manual categorization. [file ECE3-16-e74068-s001.xlsx]

## Sheet: Sheet1
keyphrase	keyphrase_synonyms	valid	abiotic_trait	biotic_trait	globalchange_driver	keyphrase_n
traits	traits					10545
climate change	climate change				1	8461
functional groups	functional traits			1		3654
trait	traits					3052
warming	warming				1	2581
physical properties	physical properties		1			2294
pollutants	pollution				1	2132
yield	yield			1		2119
biodiversity	biodiversity			1		2103
metal	metal attributes		1		1	2082
invasive	invasive			1	1	1886
chemical properties	chemical properties		1	1		1863
adaptation	adaptation			1		1848
anthropogenic	anthropogenic				1	1840
drought	drought				1	1757
waste	waste				1	1744
productivity	productivity			1		1680
emissions	emissions				1	1665
degradation	degradation				1	1663
global warming	climate change				1	1557
morphological	morphology			1		1519
contaminated	contaminants		1		1	1384
heavy metals	heavy metals		1		1	1383
functional traits	functional traits			1		1380
organic matter	organic matter		1	1		1356
phenotypic	phenotype			1		1207
global change	global change				1	1194
emission	emissions				1	1190
morphology	morphology			1		1175
environmental pollution	pollution				1	1173
water quality	water conditions		1		1	1136
adaptive	adaptation			1		1133
toxicity	toxicity		1		1	1049
heavy metal	heavy metals		1		1	1039
wastewater	waste water				1	1007
disease	disease			1		991
physical characteristics	physical properties		1			976
contaminants	contaminants		1		1	955
invasive species	invasive			1	1	954
human health	human health			1		949
eutrophication	eutrophication		1		1	944
resilience	resilience		1	1		944
disturbance	disturbance				1	916
dispersal	dispersal			1		914
pollutant	pollution				1	912
species richness	species composition			1		899
organic carbon	organic carbon		1	1	1	881
polluted	pollution				1	874
functioning	functioning					871
cancer	cancer			1		854
global climate	climate change				1	852
functional group	functional traits			1		835
life-history	life history			1		829
fitness	fitness			1		816
genotypes	genotypes			1		793
plant growth	plant trait			1		779
plastic	plastic				1	717
salinity	salinity		1		1	709
land-use	land use				1	704
phenology	phenology			1		702
global climate change	climate change				1	697
diseases	disease			1		652
adsorption capacity	adsorption properties		1			639
metabolic	metabolic			1		631
tolerant	tolerance traits			1		631
environmental change	environmental attributes				1	609
community structure	community structure			1		601
carbon dioxide	carbon emissions		1		1	596
life-history traits	life history			1		584
chemical characteristics	chemical properties		1	1		580
phenotypic plasticity	phenotype			1		579
community composition	community assembly			1		572
irrigation	irrigation		1		1	572
functional diversity	functional composition			1		568
native species	native species			1		568
niche	niche			1		554
decomposition	decomposition		1	1		549
plant traits	plant trait			1		549
climatic conditions	climate change				1	542
climate warming	climate change				1	527
wastes	waste				1	527
exotic	exotic species			1		525
combustion	combustion			1	1	522
water pollution	water pollution				1	521
ecosystem services	ecosystem function			1		514
runoff	runoff		1		1	514
human activities	global change				1	509
metabolism	metabolism			1		501
biological invasions	biological invasion			1		500
disturbances	disturbance				1	499
erosion	erosion		1			494
porosity	porosity		1	1		490
attribute	attribute	0				1951
attributes	attributes	0				5411
plant functional	plant trait			1		489
mining	mining				1	487
behavioral	behavioral	0		1		339
fertility	fertile			1		485
behaviors	behaviors	0		1		345
behaviour	behaviour	0		1		793
behavioural	behavioural	0		1		334
history traits	history traits		1	1		474
behaviours	behaviours	0		1		158
urban areas	urban habitats				1	474
fertilizer	fertilization				1	472
harmful	harmful			1	1	460
species composition	species composition			1		460
morphological traits	morphology			1		457
ecosystem functioning	ecosystem function			1		450
germination	germination			1		445
genetic diversity	genetic diversity			1		435
physiological traits	physiological parameters			1		435
genotype	genotypes			1		416
organic compounds	organic		1	1		415
drought stress	drought				1	413
genetic variation	genetic diversity			1		405
species traits	species traits			1		403
farming	farming				1	399
non-native	invasive			1		399
health risks	health effects		1			397
grazing	grazing				1	389
drainage	drainage		1		1	387
wastewater treatment	waste water				1	387
organic pollutants	pollution		1		1	378
phenotype	phenotype			1		378
plant community	plant trait			1		378
abundances	abundances			1		377
fertilization	fertilization				1	377
chemical composition	chemical properties		1	1		373
changing climate	climate change				1	372
species diversity	species composition			1		372
population growth	population trends			1	1	370
plant height	height			1		368
biota	biota	0		1		373
biotic	biotic properties	0		1		1201
pathogens	pathogen			1		366
drought tolerance	drought tolerance			1		361
land-use change	land use				1	360
fragmentation	fragmentation				1	353
phenotypes	phenotype			1		348
water availability	water availability				1	342
resilient	resilient		1	1		340
flood	flooding				1	339
genetics	genetic traits			1		339
sewage	waste				1	336
flooding	flooding				1	333
functional trait	functional traits			1		333
abiotic stress	abiotic factors				1	331
infection	infection			1		326
fertilizers	fertilization				1	325
bioavailability	bioavailability			1		324
growth rates	growth rates			1		324
microplastics	global change				1	324
burning	burning		1		1	323
pollution control	pollution				1	323
river basin	river basin		1			323
heating	heating				1	322
stress tolerance	stress responses			1		321
invader	invasive			1	1	320
effluent	effluent		1			318
metal pollution	pollution		1		1	313
stomatal conductance	plant trait			1		312
carcinogenic	carcinogenic			1		307
socio-economic	social characteristics			1		306
droughts	drought				1	303
invasion success	invasive			1	1	295
livestock	livestock			1	1	295
nutrition	nutrients			1		294
endemic	endemic			1		288
environmental impact	environmental attributes				1	286
water stress	water availability		1		1	285
abiotic stresses	abiotic factors				1	284
ecosystem function	ecosystem function			1		281
petroleum	petroleum				1	281
health effects	health effects			1		280
hydrologic	hydrological processes		1			280
sexual	sex			1		279
change adaptation	change adaptation	0		1		112
change impacts	change impacts	0			1	236
air pollution	air pollution				1	278
ecosystem functions	ecosystem function			1		277
pathogen	pathogen			1		277
physicochemical properties	physicochemical properties		1	1		276
drier	drying				1	275
adsorption process	adsorption properties		1			272
stocks	stocks		1			269
characteristics	characteristics	0				6590
characters	characters	0				253
alien species	exotic species				1	268
exotic species	exotic species			1		266
oxidative stress	oxidative stress		1	1		266
ecosystem processes	ecosystem processes			1		265
acidification	acidification				1	263
heavy metal pollution	heavy metals		1		1	257
plant functional traits	plant trait			1		256
quantitative trait	quantitative trait		1	1		256
diesel	diesel				1	255
urbanisation	urbanisation				1	255
future climate change	future climate change				1	253
climatic change	climate change				1	251
survive	survival			1		251
purification	purification			1		250
solid waste	waste				1	250
speciation	speciation			1		249
death	death			1		247
population density	population density			1	1	247
water temperature	water temperatures		1		1	247
dissolved oxygen	dissolved oxygen		1		1	246
biological invasion	biological invasion			1		245
catchments	catchments		1			245
dietary	diet			1		245
environmental impacts	environmental attributes				1	245
aggressive	aggressiveness			1		244
climate models	climate models	0			1	122
permeability	permeability		1			244
buildings	buildings		1		1	242
carcinoma	carcinoma			1		242
transpiration	transpiration			1		241
adaptability	adaptation			1		240
invasive plants	invasive			1	1	240
sound	sound				1	240
bioaccumulation	bioaccumulation			1	1	239
ecological traits	ecological traits			1		239
bioremediation	bioremediation			1		238
carbon sequestration	carbon cycling			1		238
relative abundance	relative abundance			1		238
tumors	tumor cells			1		237
biological traits	biological traits			1		236
herbivory	herbivory			1		236
environmental gradients	environmental attributes		1		1	235
drying	drying				1	233
maximum adsorption	maximum adsorption		1			233
physical-chemical properties	physicochemical properties		1	1		230
solubility	solubility		1			230
climate change scenarios	climate change				1	228
anthropogenic activities	global change				1	226
climate change impacts	climate change				1	225
phenotypic traits	phenotype			1		224
plant diversity	plant trait			1		224
biodegradation	biodegradable		1			223
greenhouse gases	greenhouse gases		1		1	223
niches	niche			1		223
climate variability	climate variability		1		1	222
cultivar	cultivar	0		1		329
culture	culture	0		1		369
cancer cells	cancer			1		221
energy consumption	energy consumption		1	1		219
aging	ageing			1		216
agricultural production	agricultural production			1		216
older	aging			1		216
contaminated soils	contaminants		1		1	214
reproductive traits	reproductive traits			1		212
turbidity	turbidity		1		1	212
effluents	effluent		1			209
industrialization	industrialization				1	209
pollination	pollination			1		208
cooling	cooling		1	1	1	206
environmental problems	environmental attributes				1	206
hydraulic conductivity	hydraulic conductivity		1	1		206
non-native species	invasive			1		204
stress conditions	stress conditions			1		204
plant biomass	plant trait			1		203
trophic levels	trophic structure			1		203
range expansion	species range			1		202
chlorophyll content	chlorophyll content			1		201
diesel engine	diesel engine	0			1	61
diesel engines	diesel engines	0			1	54
land use	land use				1	201
community assembly	community assembly			1		199
irrigated	irrigation		1		1	199
acidity	acidification		1	1	1	197
evaporation	evaporation		1	1		197
evapotranspiration	evapotranspiration			1		197
water supply	water availability		1		1	197
solvent	solvent				1	195
symptoms	symptoms			1		195
deforestation	deforestation				1	194
primary productivity	primary productivity			1		194
environmental stress	environmental attributes				1	193
malignant	malignant			1		193
microplastic	global change				1	193
biodegradable	biodegradable		1			192
contaminated water	contaminants		1		1	192
nutrient cycling	nutrients		1	1	1	191
abiotic factors	abiotic factors		1			190
biomass production	biomass production			1		190
longevity	longevity			1		190
pollution characteristics	pollution				1	190
higher temperatures	climate change				1	188
pollen	pollen			1		188
agronomic traits	agronomic traits			1		187
environmental quality	environmental quality		1		1	187
anthropogenic impacts	global change				1	186
aridity	aridity		1		1	186
cattle	cattle			1	1	181
housing	housing		1			180
functional composition	functional composition			1		179
adsorption capacities	adsorption properties		1			178
invading	invasive			1	1	178
alleles	alleles			1		176
floods	flooding				1	176
genotypic	genotypes			1		173
economies	economies	0		1		96
fossil fuels	fossil fuels				1	172
gender	gender			1		172
reproductive success	reproductive success			1		172
native range	native range			1		171
adsorption performance	adsorption properties		1			170
water deficit	water availability				1	170
introduced species	introduced species			1	1	169
nutrient availability	nutrients		1	1	1	169
plant invasions	plant invasions			1	1	169
urbanized	urbanisation				1	169
carbon content	carbon properties			1		168
non-carcinogenic	non-carcinogenic			1		167
vegetation cover	vegetation composition			1	1	167
organic matter content	organic matter			1		164
perturbations	perturbation				1	164
cancers	cancer			1		163
metal concentrations	metal attributes		1		1	163
smoke	smoke			1		163
range shifts	species range			1		161
carbon storage	carbon cycling			1		160
resource availability	resource availability		1	1		160
adsorption mechanism	adsorption properties		1			159
ecophysiological	ecophysiological traits			1		159
solvents	solvent				1	159
aboveground biomass	aboveground biomass			1		158
maximum adsorption capacity	maximum adsorption		1			157
microbial biomass	microbial biomass			1		157
biotic interactions	biotic properties			1		156
cereal	cereal			1		156
drought conditions	drought				1	156
trait values	traits			1		156
forest management	forest management			1	1	155
native plant	native plant			1		155
personality	personality			1		155
demography	demography			1		153
epidemiological	pandemic			1		153
thermal tolerance	thermal tolerance			1		153
human population	human population			1		152
infections	infection			1		150
solar radiation	solar energy				1	150
virulence	virulence			1		150
life history	life history			1		149
pharmaceutical	pharmaceutical		1	1	1	148
breadth	breadth			1		147
phenotypic variation	phenotype			1		146
toxic effects	toxicity		1		1	146
heat stress	heat tolerance			1		145
human activity	global change				1	145
biological properties	biological properties			1		144
quality traits	quality traits		1	1		144
tensile strength	tensile strength		1	1		144
apoptosis	apoptosis			1		141
climate change adaptation	climate adaptation			1		141
electricity	electricity				1	141
population structure	population structure			1		141
rural areas	rural areas				1	141
environmental drivers	environmental attributes				1	140
thermal stability	thermal tolerance		1	1		140
acoustic	acoustic		1	1		139
pollution sources	pollution sources				1	139
adaptive capacity	adaptation			1		138
ambient temperature	ambient temperature		1		1	138
elevated temperature	global warming				1	138
morphological characteristics	morphology			1		138
plant functional groups	plant trait			1		138
antibiotic	antibiotic			1		137
environmental issues	environmental attributes				1	136
rapid urbanization	urbanization				1	136
hardness	hardness		1			135
human-induced	global change				1	134
evolutionary history	evolutionary history	0		1		114
oxygen demand	oxygen demand		1	1		133
radioactive	radioactive				1	133
nutrient concentrations	nutrients		1	1	1	132
genetic variability	genetic diversity			1		131
land use change	land use				1	131
changing environmental	climate change				1	130
environmental variation	environmental attributes		1		1	129
extinction	extinction	0		1		501
extinctions	extinctions	0		1		125
organic contaminants	pollution		1		1	129
pollution levels	pollution level				1	129
poverty	poverty			1		129
water absorption	water consumption		1			129
multiple stressors	multiple stressors				1	127
increasing temperature	increasing variable				1	126
farmer	farmer	0			1	95
farmers	farmers	0			1	411
protein content	protein content			1		126
farming systems	farming systems	0			1	77
farmland	farmland	0			1	225
farms	farms	0			1	161
rainy	rainy				1	126
long-lived	long-lived			1		125
secondary pollution	pollution				1	125
diets	diet			1		124
herbicide	herbicides				1	123
seasonal variation	seasonal variation		1			123
toxicological	toxicity		1	1		123
distribution patterns	species range			1		122
fire	fire	0			1	61
fisheries	fisheries	0		1		308
fishery	fishery	0		1		118
fishing	fishing	0		1		180
extreme weather	extreme weather				1	122
functional types	functional traits			1		122
habits	habits			1		122
high-temperature	climate change				1	122
total biomass	total biomass			1		122
abiotic conditions	abiotic factors		1			121
contaminated sites	contaminants		1		1	121
functional richness	functional composition			1		121
foods	foods	0		1		110
pharmaceuticals	pharmaceutical		1	1	1	121
nitrogen deposition	nitrogen deposition		1		1	120
nutrient enrichment	nutrients		1		1	120
disasters	disease				1	119
total organic carbon	total organic carbon			1		119
fuels	fuels	0			1	397
chemical characterization	chemical properties		1	1		118
cropland	cropland			1	1	118
growth traits	growth traits			1		118
hydrophobicity	hydrophobicity		1			118
metal contamination	metal attributes		1		1	118
smoking	smoke			1		118
wildfire	wildfires				1	118
adaptation strategies	adaptation			1		117
changing environmental conditions	climate change				1	117
drought resistance	drought tolerant			1		116
genetic improvement	genetic traits			1		116
invasion process	invasive			1	1	116
ocean acidification	climate change				1	116
water retention	water retention		1		1	116
adaptive traits	adaptation			1		115
trophic interactions	trophic interactions			1		115
biomass allocation	biomass production			1		114
desiccation	desiccation		1	1		114
herbicides	herbicides				1	114
outbreaks	outbreaks			1		114
climate change scenario	climate change				1	113
detrimental effects	detrimental effects		1			113
drought-tolerant	drought tolerant			1		113
hypoxia	hypoxia		1	1		113
water chemistry	water conditions		1		1	113
cereals	cereal			1		112
disaster	disease				1	112
ecological functions	ecological traits			1		112
genetic differentiation	genetic traits			1		112
genome-wide association	genome-wide association	0		1		122
genomic regions	genomic regions	0		1		50
climate change effects	climate change				1	111
environmental management	environmental management		1		1	111
litter decomposition	litter decomposition			1		111
particulates	particulates		1		1	111
geomorphological	geomorphological	0	1			54
geomorphology	geomorphology	0	1			81
plant performance	plant trait			1		111
sewage sludge	waste				1	111
transparency	transparency		1			111
enzyme activities	enzyme activities			1		110
tumor cells	tumor cells			1		110
global change biology	global change biology	0			1	147
cropping systems	cropland			1	1	109
extreme events	extreme events				1	108
impact assessment	impact assessment				1	108
irrigation water	irrigation		1		1	108
mutant	mutant			1		108
reproductive output	reproductive output			1		108
senescence	phenology			1		108
grains	grains	0		1		269
stress response	stress responses			1		108
trait composition	trait composition			1		108
biofuel	biofuel			1	1	107
climate-driven	climate change				1	107
gross primary	gross primary	0		1		54
depression	depression			1		107
desalination	desalination		1		1	107
global environmental change	global change				1	107
infected	infection			1		107
adverse health	adverse health			1		106
agricultural systems	agricultural land use				1	106
anomalies	anomalies			1		106
biological characteristics	biological properties			1		106
environmental attributes	environmental attributes		1		1	106
invasive plant species	invasive			1	1	106
ongoing climate change	climate change				1	106
waste water	waste water				1	106
guild	guild	0		1		87
environmental degradation	environmental attributes				1	105
epigenetic	epigenetic			1		105
increased temperature	increasing variable				1	105
inflammatory	inflammatory			1		105
microbiome	microbiome		1	1		105
biotic factors	biotic properties			1		104
environmental filtering	environmental attributes				1	104
environmental health	environmental attributes		1		1	104
global warming potential	global warming potential				1	104
harvesting	harvesting	0			1	192
hazard	hazard	0	1		1	366
yield potential	yield			1		104
hazardous	hazardous	0	1		1	363
hazards	hazards	0	1		1	363
environmental pollutants	pollution				1	103
health hazards	health effects	0	1		1	78
plant trait	plant trait			1		103
taxonomic diversity	taxonomic composition			1		103
citizens	citizens			1		102
health risk assessment	health risk assessment	0	1			134
cover change	cover change				1	102
human impacts	global change				1	102
heart	heart	0		1		108
temperature increase	temperature change				1	102
habitat quality	habitat characteristics		1		1	101
morbidity	morbidity			1		101
photosynthetic capacity	photosynthetic capacity			1		101
pollutions	pollution				1	101
snowmelt	snowmelt				1	101
social characteristics	social characteristics			1		101
anthropogenic impact	global change				1	100
dried	drying		1		1	100
lifespan	lifespan			1		100
personality traits	personality			1		100
warming potential	warming				1	100
alien plants	exotic species				1	99
environmental remediation	environmental remediation				1	99
functional redundancy	functional redundancy			1		99
anthropogenic disturbance	disturbance				1	98
environmental stresses	environmental attributes				1	98
water scarcity	water availability		1		1	98
bacterial community	bacterial community			1		97
ecosystem structure	ecosystem properties			1		97
global carbon	carbon cycling		1		1	97
hospital	hospital	0	1			114
hosts	hosts	0				254
nutrient uptake	nutrients			1		97
oligotrophic	oligotrophic		1		1	97
phylogenetic diversity	phylogenetic diversity			1		97
physical attributes	physical properties		1			97
physical property	physical properties		1	1		97
plastic pollution	plastic pollution				1	97
anthropogenic climate	climate change				1	96
changing environments	climate change				1	96
food security	food security			1		96
health status	health status			1		96
invasive alien	invasive			1	1	96
humanity	humanity	0		1		63
temperature stress	temperature sensitivity				1	96
anthropogenic disturbances	disturbance				1	95
asthma	asthma			1		95
behavioural traits	behavioral traits			1		95
biofuels	biofuel			1	1	95
carbon monoxide	carbon emissions				1	95
corrosion	corrosion		1			95
humic substances	humic substances		1			95
hydrology	hydrology	0	1			270
pollution level	pollution level				1	95
propagule pressure	propagule pressure			1		95
anthropogenic climate change	climate change				1	94
environmental contamination	environmental attributes				1	94
immune system	immune system	0		1		54
invasive populations	invasive			1	1	94
pandemic	pandemic			1		94
severe drought	drought				1	94
warmer temperatures	warming				1	94
anthropocene	anthropocene				1	93
black carbon	black carbon		1	1	1	93
ecological niche	ecological traits			1		93
groundwater quality	groundwater quality		1		1	93
growth parameters	growth traits			1		93
hormone	hormones			1		93
human disturbance	disturbance				1	93
inflow	inflow		1			93
metal accumulation	metal attributes		1		1	93
physical environment	physical properties		1			93
surface properties	surface characteristics		1			93
taller	height			1		93
thermal stress	thermal tolerance		1		1	93
younger	younger			1		93
biochemical traits	biochemical traits			1		92
body size	body size			1		92
habitat suitability	habitat characteristics		1		1	92
industrial waste	waste				1	92
nutrient content	nutrients		1	1	1	92
perturbation	perturbation				1	92
phytoplankton community	phytoplankton community			1		92
rising temperatures	global warming				1	92
trait diversity	trait composition			1		92
carbon cycling	carbon cycling			1	1	91
wildfires	wildfires				1	91
atmospheric pollution	atmospheric pollution				1	90
carbon emissions	carbon emissions		1		1	90
climate-change	climate change				1	90
fertile	fertile					90
physiological processes	physiological processes			1		90
decontamination	decontamination		1	1	1	89
epithelial cells	epithelial cells			1		89
functional attributes	functional traits			1		89
health impacts	health effects			1		89
health risk	health effects		1			89
metal content	metal attributes		1		1	89
plant community composition	plant trait			1		89
sexes	sex			1		89
kidney	kidney	0		1		55
vegetation structure	vegetation composition			1		89
anthropogenic sources	global change				1	88
climate-resilient	climate resilience		1	1		88
detoxification	detoxification		1	1		88
dispersal ability	dispersal			1		88
economic growth	economic growth			1		88
forest cover	forest cover			1	1	88
harvest index	harvest index				1	88
hydraulic properties	hydraulic traits		1	1		88
nonnative	invasive			1		88
nutritional quality	nutrients			1		88
plant populations	plant trait			1		88
plant species richness	plant trait			1		88
temperature range	temperature range		1		1	88
adsorption properties	adsorption properties		1			87
allele	alleles			1		87
antioxidant enzymes	antioxidant activity			1		87
changing environment	climate change				1	87
distribution range	species range			1		87
environmental stressors	environmental attributes				1	87
genetic structure	genetic traits			1		87
geographic variation	geographic variation			1		87
human exposure	human health risks				1	87
nitrous oxide	nitrous oxide		1		1	87
malaria	malaria	0		1		50
plastic responses	plastic responses				1	87
aggressiveness	aggressiveness			1		86
biodegradability	biodegradable		1			86
colonisation	colonisation			1		86
digestion	digestion			1		86
environmental monitoring	environmental monitoring		1		1	86
extreme weather events	extreme weather events				1	86
fast-growing	fast-growing			1		86
nitrification	nitrification		1		1	86
competitiveness	competitiveness			1		85
ecosystem health	ecosystem properties			1		85
elevated temperatures	global warming				1	85
nitrogen fixation	nitrogen fixation		1	1		85
permafrost	permafrost				1	85
polluted water	pollution				1	85
world health	world health			1		85
bacterial communities	bacterial community			1		84
biomass accumulation	biomass production			1		84
grain quality	grain quality			1		84
growth performance	growth rates			1		84
insecticide	insecticide				1	84
malignancy	malignant		1	1		84
species range	species range			1		84
surviving	survival			1		84
waste disposal	waste disposal				1	84
adaptive responses	adaptation			1		83
agricultural productivity	agricultural production			1		83
built environment	buildings		1		1	83
functional responses	functional traits			1		83
human impact	global change				1	83
organic carbon content	organic carbon		1	1	1	83
overwintering	overwintering				1	83
pathogenesis	pathogen			1		83
plant functional types	plant trait			1		83
quantitative traits	quantitative trait		1	1		83
adsorption behavior	adsorption properties		1			82
adsorption efficiency	adsorption properties		1			82
algal blooms	algal blooms			1		82
atmospheric deposition	atmospheric pollution				1	82
endangered species	endangered species			1		82
higher temperature	climate change				1	82
nitrogen addition	nitrogen addition				1	82
adverse health effects	adverse health			1		81
agricultural areas	agricultural land use				1	81
mosquito	mosquito	0		1		51
biomass burning	biomass burning			1	1	81
chemical parameters	chemical properties		1	1		81
ecological attributes	ecological traits			1		81
environmental risks	environmental attributes		1		1	81
micronutrients	micronutrients		1			81
monoculture	monoculture			1	1	81
parasitic	parasitic			1		81
adaptive evolution	adaptation			1		80
biosorbent	biosorbent			1		80
ecosystem service	ecosystem function			1		80
salinization	salinization		1		1	80
water temperatures	water temperatures		1		1	80
agricultural landscapes	agricultural land use				1	79
drought events	drought				1	79
intraspecific trait	intraspecific trait			1		79
stress responses	stress responses			1		79
stress-tolerant	stress responses			1		79
thermal conductivity	thermal conductivity		1		1	79
warming climate	warming				1	79
albedo	albedo			1		78
alien plant	exotic species				1	78
chemical industry	chemical industry				1	78
deficiencies	deficiency		1	1		78
functional structure	functional structure			1		78
pyrolysis temperature	pyrolysis temperature		1		1	78
species turnover	species turnover			1		78
thermal properties	thermal properties		1	1		78
traffic noise	noise pollution		1		1	78
water-use	water consumption			1		78
biological attributes	biological properties			1		77
carbon stocks	carbon cycling			1		77
evolutionary responses	evolutionary responses			1		77
exotic plants	exotic species			1		77
global biodiversity	biodiveristy			1		77
habitat characteristics	habitat characteristics		1			77
interspecific competition	interspecific competition			1		77
noise pollution	noise pollution		1		1	77
persistent organic pollutants	pollution		1	1	1	77
physical parameters	physical properties		1			77
thermoregulation	thermoregulation		1	1		77
chemical fertilizers	chemical fertilizers				1	76
ecosystem dynamics	ecosystem processes			1		76
environmental problem	environmental attributes				1	76
harmful effects	harmful		1	1	1	76
health problems	health effects			1		76
hydrophilicity	hydrophilicity		1			76
industrial wastewater	wastewater				1	76
inundation	inundation		1		1	76
metal-contaminated	metal attributes		1		1	76
phenological traits	phenological traits			1		76
primary producers	primary producers			1		76
rainy season	rainy season				1	76
outcomes	outcomes	0				683
source pollution	pollution				1	76
stomatal density	plant trait			1		76
water contamination	water pollution				1	76
aerosol particles	aerosol particles		1		1	75
emission reduction	emissions				1	75
energy production	production		1	1		75
exotic plant	exotic species			1		75
extreme drought	extreme drought				1	75
invasive alien species	invasive			1	1	75
pasture	pasture	0			1	217
monocultures	monoculture			1	1	75
secondary metabolites	secondary metabolites			1		75
soil properties	soil properties		1	1		75
agricultural waste	agricultural waste				1	74
breeding season	breeding			1		74
ecosystem responses	ecosystem properties			1		74
increasing temperatures	increasing variable				1	74
pathology	pathogen			1		74
reduce environmental pollution	reduce environmental pollution		1		1	74
water storage	water availability		1		1	74
carcinogenic risks	carcinogenic			1		73
climate adaptation	climate adaptation			1		73
pesticide	pesticide	0			1	272
pesticides	pesticide	0			1	452
pests	pests	0		1	1	238
hormones	hormones			1		73
nitrogen oxides	nitrogen oxides		1		1	73
photocatalytic activity	photocatalytic activity		1		1	73
photodegradation	photodegradation		1		1	73
phytoplankton biomass	phytoplankton biomass			1		73
plant response	plant trait			1		73
pollutant removal	pollutant removal			1	1	73
seedling growth	plant trait			1		73
taxonomic composition	taxonomic composition			1		73
tolerance traits	tolerance traits			1		73
tumor growth	tumor growth			1		73
vegetation dynamics	vegetation composition			1		73
air quality	air pollution		1			72
grain weight	grain weight			1		72
physicochemical characteristics	physicochemical properties		1	1		72
plant cover	plant trait			1		72
plant productivity	plant trait			1		72
toxins	toxicity		1		1	72
vegetative growth	vegetation composition			1		72
wealth	wealth			1		72
abiotic stress tolerance	abiotic factors			1		71
biogeochemical processes	biogeochemical processes			1		71
dioxide emissions	carbon emissions				1	71
exotics	exotic species			1		71
forest structure	forest structure			1		71
microplastic pollution	pollution				1	71
ocean warming	climate change				1	71
pollution index	pollution level				1	71
stress resistance	stress responses			1		71
temperature change	temperature change				1	71
water-use efficiency	water-use efficiency			1		71
anthropogenic stressors	global change				1	70
chemical attributes	chemical properties		1	1		70
decomposition rates	decomposition			1		70
deleterious effects	deleterious effects			1		70
experimental warming	experimental warming				1	70
fitness-related traits	fitness			1		70
growth responses	growth traits			1		70
plant functional group	plant trait			1		70
pollution problems	pollution				1	70
range shift	species range			1		70
reforestation	reforestation				1	70
yield components	yield			1		70
behavioral traits	behavioral traits			1		69
changing climatic	climate change				1	69
ecosystem properties	ecosystem properties			1		69
environmental gradient	environmental attributes		1		1	69
oviposition	oviposition			1		69
phenolic compounds	phenolic compounds		1		1	69
plant adaptation	plant trait			1		69
structural characteristics	structural characteristics		1	1		69
adaptive potential	adaptation			1		68
biological communities	biological properties			1		68
biological effects	biological properties			1		68
drought tolerant	drought tolerant			1		68
extreme climatic	extreme climatic				1	68
human health risks	human health risks			1	1	68
inbreeding	inbreeding			1		68
landscape attributes	landscape attributes		1			68
life-cycle	life-cycle		1	1		68
metal concentration	metal attributes		1		1	68
natural organic matter	natural organic matter			1		68
nitrogen dioxide	nitrogen dioxide		1		1	68
plant tissues	plant tissues	0		1		64
polluted soils	pollution				1	68
sexual selection	sexual selection			1		68
water levels	water availability				1	68
biological diversity	biological properties			1		67
bleaching	bleaching			1	1	67
emission sources	emissions				1	67
politics	politics	0		1		53
specific leaf area	plant trait			1		67
anthropogenic pressures	global change				1	66
atmospheric carbon	atmospheric carbon				1	66
endemic species	endemic			1		66
flooded	flooding				1	66
green spaces	green spaces			1	1	66
heatwaves	heatwaves				1	66
heavy metal contamination	heavy metals		1		1	66
hydraulic traits	hydraulic traits		1	1		66
introduced range	introduced range			1	1	66
metal oxide	metal oxide		1		1	66
organic pollution	pollution		1		1	66
pollutant concentrations	pollution				1	66
structural attributes	structural characteristics		1	1		66
water quality parameters	water conditions		1		1	66
cancer patients	cancer			1		65
groundwater pollution	groundwater quality		1		1	65
insecticides	insecticide				1	65
leaf traits	leaf traits			1		65
metal removal	metal attributes			1	1	65
soil pollution	pollution				1	65
solar energy	solar energy		1	1		65
temperature variation	temperature range		1		1	65
tumor progression	tumor growth			1		65
anthropogenic factors	global change				1	64
groundwater contamination	groundwater quality		1		1	64
physical-chemical characteristics	physicochemical properties		1	1		64
potentially toxic elements	toxicity		1		1	64
soil organic matter	soil organic matter		1	1		64
solid wastes	waste				1	64
structural properties	structural characteristics		1	1		64
urban habitats	urban habitats				1	64
vertical distribution	vertical distribution		1	1		64
wheat production	wheat production			1		64
biological activity	biological properties			1		63
habitat degradation	habitat characteristics				1	63
temperature increases	temperature change				1	63
properties	properties	0				7462
prostate	prostate	0		1		51
temperature sensitivity	temperature sensitivity			1		63
pulmonary	pulmonary	0		1		85
watershed management	watershed management		1			63
agricultural lands	agricultural land use				1	62
anxiety	anxiety			1		62
cancer progression	cancer			1		62
climatic gradient	climate change		1		1	62
cytotoxicity	cytotoxicity			1		62
ecotoxicity	toxicity			1		62
fertilized	fertilization				1	62
particle sizes	particle sizes		1		1	62
photosynthetic rates	photosynthetic rates			1		62
plant physiology	plant trait			1		62
plastic waste	plastic waste				1	62
population declines	population trends			1		62
pregnancy	pregnancy			1		62
shoot biomass	plant trait			1		62
temperature increased	temperature change				1	62
adaptive strategies	adaptation			1		61
biotic stress	biotic stress			1		61
chemical modification	chemical modification		1	1	1	61
environmental constraints	environmental attributes				1	61
life-history strategies	life history			1		61
mental health	human health			1		61
pollutant emissions	pollution				1	61
range expansions	species range			1		61
vegetation change	vegetation change			1		61
water uptake	water consumption			1		61
ageing	ageing			1		60
biotic stresses	biotic stress			1		60
competitive advantage	competitiveness			1		60
fungal community	fungal community			1		60
growth factor	growth rates			1		60
growth forms	growth traits			1		60
heavy metal concentrations	heavy metals		1		1	60
increased water	increasing variable				1	60
life-history trait	life history			1		60
metal contaminated	metal attributes		1		1	60
microbial community structure	microbial community structure			1		60
photosynthetic traits	photosynthetic traits			1		60
physical adsorption	physical properties		1			60
physiological parameters	physiological parameters			1		60
shoot length	plant trait			1		60
thermal performance	thermal performance			1		60
antioxidant activity	antioxidant activity			1		59
flowering phenology	flowering phenology			1		59
genetic control	genetic traits			1		59
sheep	sheep	0		1	1	80
individual traits	increasing variable			1		59
multiple traits	multiple traits			1		59
physicochemical parameters	physicochemical properties		1	1		59
urban growth	urbanisation				1	59
water conditions	water conditions				1	59
water use efficiency	water-use efficiency			1		59
watershed attributes	watershed attributes		1			59
breeding strategies	breeding			1		58
carcinomas	carcinoma			1		58
changing climatic conditions	climate change				1	58
chemical pollution	pollution				1	58
climate extremes	climate change				1	58
extreme climate	extreme climate				1	58
functional characteristics	functional traits			1		58
genetic traits	genetic traits			1		58
heat tolerance	heat tolerance			1		58
land-use types	land use		1		1	58
population genetics	population genetics			1		58
population persistence	population persistence			1		58
stressful conditions	stress conditions				1	58
urban expansion	urbanisation				1	58
soybean	soybean	0		1		161
urban population	urban population				1	58
carbon capture	carbon properties			1		57
emission rates	emissions		1		1	57
greening	greening			1	1	57
infectious diseases	infection			1		57
litter quality	litter quality			1		57
metal stress	metal attributes		1		1	57
mortality rates	mortality rates			1		57
native populations	native populations			1		57
plant development	plant trait			1		57
plant phenology	plant trait			1		57
storms	storms	0			1	92
stormwater	stormwater	0			1	91
streamflow	streamflow	0	1			137
population trends	population trends			1		57
resistance genes	resistance genes			1		57
temperature gradient	temperature range		1		1	57
trait variability	trait composition			1		57
water shortage	water availability		1		1	57
boldness	boldness			1		56
carbon stock	carbon cycling			1		56
stressors	stressors	0			1	553
climate change impact	climate change				1	56
climate resilience	climate resilience		1	1	1	56
climatic gradients	climate change		1		1	56
demographic traits	demographic traits			1		56
sugarcane	sugarcane	0		1	1	98
sulfur dioxide	sulfur dioxide	0	1		1	65
summer drought	summer drought	0			1	64
hormonal	hormones			1		56
surface functional groups	surface functional groups	0	1			256
larval development	larval development			1		56
surface water	surface water	0	1			376
surveillance	surveillance	0		1		84
light pollution	pollution		1		1	56
migrant	migrant			1		56
suspended solids	suspended solids	0	1		1	102
physical activity	physical activity			1		56
physiological performance	physiological performance			1		56
physiological response	physiological response			1		56
seedling establishment	plant trait			1		56
sexual reproduction	sexual reproduction			1		56
soil organic carbon	soil organic carbon		1	1		56
soil quality	soil properties		1	1		56
thermal conditions	thermal properties		1		1	56
trait plasticity	trait composition			1		56
agricultural crops	agricultural production			1	1	55
anthropogenic pollution	pollution				1	55
temperature regimes	temperature range	0	1			77
biological responses	biological properties			1		55
biomass carbon	biomass carbon			1		55
biotic homogenization	biotic properties			1		55
canopy cover	canopy cover			1		55
therapeutic	therapeutic	0		1		258
carbon dynamics	carbon cycling		1	1	1	55
climate impacts	climate change				1	55
covid-19 pandemic	pandemic			1		55
emerging contaminants	contaminants		1		1	55
evolutionary change	evolutionary responses			1		55
increasing water	increasing variable				1	55
lower temperatures	lower temperatures				1	55
metal contents	metal attributes		1			55
mining activities	mining				1	55
threatened species	threatened species	0		1		71
nitrogen concentration	nitrogen concentration		1	1	1	55
organic pollutant	pollution		1		1	55
thermal limits	thermal limits		1		1	55
aggression	aggressiveness			1		54
cereal crops	cereal			1		54
environment pollution	pollution				1	54
tourism	tourism	0		1		138
functional group composition	functional composition			1		54
toxic heavy	toxic heavy	0	1		1	56
toxic metal	toxic metal	0	1		1	62
toxic metals	toxic metals	0	1		1	90
toxicants	toxicants	0	1		1	57
growing population	growing population			1		54
growth response	growth traits			1		54
toxicology	toxicology	0	1	1		61
hazard index	hazard index		1		1	54
inorganic pollutants	pollution		1		1	54
trace elements	trace elements	0	1			160
trace metal	trace metal	0	1			61
trace metals	trace metals	0	1			120
traffic	traffic	0			1	525
light conditions	light conditions		1		1	54
migrating	migrating			1		54
obesity	obesity			1		54
ontogenetic	ontogenetic			1		54
pathogenicity	pathogen			1		54
plant growth promotion	plant trait			1		54
plant survival	plant trait			1		54
quantitative trait locus	quantitative trait			1		54
traits related	traits	0		1		314
transgenerational	transgenerational	0		1		56
transgenic	transgenic	0		1		90
total chlorophyll	total chlorophyll			1		54
tree-ring	tree-ring			1		54
antibiotic resistance	antibiotic resistance			1		53
tributaries	tributaries	0	1			111
tributary	tributary	0	1			84
chemical adsorption	chemical adsorption		1			53
chemical compositions	chemical properties		1	1		53
ecophysiological traits	ecophysiological traits			1		53
elderly	aging			1		53
emission characteristics	emissions		1		1	53
fertilizer application	fertilization				1	53
tumor microenvironment	tumor microenvironment	0		1		60
genetic architecture	genetic traits			1		53
industrial applications	industrial applications				1	53
morphological features	morphology			1		53
nutrient levels	nutrients		1		1	53
uranium	uranium	0	1		1	88
pollution problem	pollution				1	53
surface characteristics	surface characteristics		1			53
tolerant genotypes	tolerance traits			1		53
trophic state	trophic structure			1		53
vegetation composition	vegetation composition			1		53
adaptive response	adaptation			1		52
coloration	coloration			1		52
degradation efficiency	degradation			1		52
economic losses	economic losses			1		52
ecosystem carbon	carbon cycling			1		52
global carbon cycle	carbon cycling		1		1	52
hydrological processes	hydrological processes		1			52
maximum temperature	maximum temperature				1	52
metal uptake	metal attributes			1	1	52
vehicle	vehicle	0			1	316
vehicles	vehicles	0			1	270
microbial community composition	microbial community composition			1		52
viral	viral	0		1		68
polluted sites	pollution				1	52
virus	virus	0		1		96
viruses	viruses	0		1		79
vitamin	vitamin	0		1		52
precipitation regimes	precipitation regimes				1	52
reduced water	reduced water		1		1	52
temperature effects	temperature effects				1	52
toxin	toxicity		1		1	52
trophic structure	trophic structure			1		52
water consumption	water consumption		1		1	52
waste materials	waste materials	0			1	108
abiotic characteristics	abiotic factors		1			51
adsorption processes	adsorption properties		1			51
allelopathy	allelopathy			1		51
anthropogenic emissions	pollution				1	51
arsenic removal	arsenic removal		1			51
atmospheric carbon dioxide	atmospheric carbon				1	51
carbon emission	carbon emissions				1	51
demographic characteristics	demographic characteristics			1		51
drought response	drought tolerant			1		51
functional response	functional traits			1		51
highly polluted	pollution				1	51
hydrogeological	hydrogeological		1			51
water pollutants	water pollution	0			1	55
life history traits	life history			1		51
non-carcinogenic risks	non-carcinogenic risks			1		51
nutrient supply	nutrients		1	1	1	51
phytoplankton functional groups	phytoplankton functional groups			1		51
population genetic	population genetics			1		51
stress factors	stressors				1	51
tumours	tumor cells			1		51
water supplies	water availability		1		1	51
abnormalities	abnormalities			1		50
agricultural fields	agricultural land use				1	50
agricultural management	agricultural management				1	50
alien plant species	exotic species				1	50
biocompatibility	biocompatibility			1		50
biogeochemical cycling	biogeochemical processes			1		50
watershed	watershed	0	1			555
climate factors	climate change				1	50
diabetes	diabetes			1		50
watersheds	watersheds	0	1			256
ecosystem attributes	ecosystem attributes			1		50
heat-tolerant	heat tolerance			1		50
hydrological cycle	hydrological processes		1			50
wheat cultivars	wheat cultivars	0		1		84
wheat genotypes	wheat genotypes	0		1		73
immune response	immune response			1		50
increasing population	increasing variable			1		50
industrial effluents	waste				1	50
metal tolerance	metal attributes			1	1	50
nutrient dynamics	nutrients		1	1	1	50
particulate organic matter	particulate organic matter		1	1	1	50
resistance traits	resistance traits			1		50
urban populations	urban population				1	50
yield traits	yield			1		50

## Sheet: metadata
column name	meaning
keyphrase	keywords extracted using the RAKE algorithm
keyphrase_synonyms	synonym keyword to aggregate similar keywords with the same meaning / function
valid	if blank, the word is valid. If 0, the word was not considered as a trait or global change driver
abiotic_trait	if 1, the word was considered an abioitic trait, if blank, it is not
biotic_trait	if 1, the word was considered a bioitic trait, if blank, it is not
globalchange_driver	if 1, the word was considered a global change driver, if blank, it is not
keyphrase_n	number of manuscripts where this keyword was used
